# Supplementary material for: Medical Service Utilization for Carpal Tunnel Syndrome in Korea (2010–2017): A Retrospective, Cross-Sectional Study Using a Nationally Representative Sample from the HIRA-National Patient Sample Database
Source: Healthcare (Basel). 2026 Jan 2;14(1):109. doi: 10.3390/healthcare14010109 (PMC12785344; doi:10.3390/healthcare14010109)
Supplement: Supplementary file 1 [file healthcare-14-00109-s001.zip]

Archive with 1 entries (1 files):
- healthcare-4039742-supplementary.pdf
